# Supplementary material for: Rhabdomyolysis After Prolonged Tourniquet Application Is Associated with Reversible Acute Kidney Injury (AKI) in Rats
Source: Biomedicines. 2024 Nov 14;12(11):2607. doi: 10.3390/biomedicines12112607 (PMC11592118; doi:10.3390/biomedicines12112607)
Supplement: Supplementary file 1 [file biomedicines-12-02607-s001.zip]

Archive with 1 entries (1 files):
- biomedicines-3245174-supplementary.pdf
